# Supplementary material for: High-Sensitivity, Low-Hysteresis, Flexible Humidity Sensors Based on Carboxyl-Functionalized Reduced-Graphene Oxide/Ag Nanoclusters
Source: Nanomaterials (Basel). 2025 May 27;15(11):800. doi: 10.3390/nano15110800 (PMC12157789; doi:10.3390/nano15110800)
Supplement: Supplementary file 1 [file nanomaterials-15-00800-s001.zip]

Archive with 1 entries (1 files):
- nanomaterials-3627115-supplementary.pdf
